# Supplementary material for: Structural Insights into HLA-DQ–Associated Susceptibility to Celiac Disease Through an Integrated Genetic and In Silico Approach in a Sardinian Population
Source: Genes (Basel). 2026 Jan 28;17(2):145. doi: 10.3390/genes17020145 (PMC12940421; doi:10.3390/genes17020145)
Supplement: Supplementary file 1 [file genes-17-00145-s001.zip]

Archive with 1 entries (1 files):
- genes-4084394-supplementary.pdf
